# Supplementary material for: Synthesis and Structure–Activity Relationship of Salvinal Derivatives as Potent Microtubule Inhibitors
Source: Int J Mol Sci. 2023 Mar 28;24(7):6386. doi: 10.3390/ijms24076386 (PMC10093915; doi:10.3390/ijms24076386)
Supplement: Supplementary file 1 [file ijms-24-06386-s001.zip]

Archive with 1 entries (1 files):
- ijms-2258401-supplementary.pdf
